# Supplementary material for: Impact of improved attenuation correction on 18F-FDG PET/MR hybrid imaging of the heart
Source: PLoS One. 2019 Mar 25;14(3):e0214095. doi: 10.1371/journal.pone.0214095 (PMC6433217; doi:10.1371/journal.pone.0214095)
Supplement: S3 Table — The table lists the activity in each polar plot segment and calculated relative differences of the HUGE and MLAA corrected PET images compared to Dixon-VIBE corrected PET images. Note that patient numbering in Fig 3 does not correspond with this list as patients in Fig 3 are sorted by increasing BMI. (XLSX) [file pone.0214095.s005.xlsx]

## Sheet: Tabelle1
	Activity			Relative difference
#1	Dixon	HUGE	MLAA	Dixon/HUGE	Dixon/MLAA
GLOBAL	1462.5	1482.09	1496.93	1.3398	2.35471
Seg1	1530.61	1553.9	1559.12	1.52102	1.86258
Seg2	1622.05	1640.86	1648.22	1.15972	1.61362
Seg3	1619.84	1648.93	1654.93	1.79529	2.1658
Seg4	1545.64	1569.78	1589.53	1.56145	2.83968
Seg5	1504.46	1520.02	1534.24	1.03436	1.97971
Seg6	1475.15	1484.43	1503.63	0.629065	1.93026
Seg7	1499.77	1520.11	1525.83	1.35567	1.73731
Seg8	1309.5	1324.81	1330.02	1.16904	1.5676
Seg9	1463.16	1476.5	1489.92	0.912148	1.82932
Seg10	1578.79	1601.65	1626.82	1.44782	3.04159
Seg11	1428.94	1444.5	1467.91	1.08903	2.72742
Seg12	1443.09	1465.91	1474.36	1.58101	2.16656
Seg13	1461.4	1487.05	1488.98	1.75518	1.88683
Seg14	1368.86	1391.72	1395.37	1.6704	1.93687
Seg15	1752.55	1781.86	1804.86	1.67286	2.98483
Seg16	1396.79	1411.45	1430.58	1.04979	2.4191
Seg17	1373.05	1391.9	1452.47	1.37282	5.78361
#2	Dixon	HUGE	MLAA	Dix/HUGE	Dix/MLAA
GLOBAL	1313.62	1382.85	1411.49	5.27	7.45063
Seg1	1234.23	1260.4	1276.23	2.1206	3.40306
Seg2	1510.68	1550.59	1595.29	2.64159	5.60053
Seg3	1698.51	1728.17	1748.62	1.74591	2.94995
Seg4	1592.3	1673.81	1786.88	5.11869	12.2202
Seg5	1542.01	1650.76	1673.93	7.05229	8.55533
Seg6	1197.11	1250.04	1248.64	4.42093	4.30445
Seg7	1287.1	1321.66	1327.07	2.68482	3.1049
Seg8	1407.26	1475.15	1493.27	4.82428	6.11212
Seg9	1486.79	1540.78	1538.32	3.63153	3.46566
Seg10	1304.55	1365.04	1340.15	4.63706	2.72954
Seg11	1289.19	1331.04	1325.14	3.24641	2.78884
Seg12	1200.44	1223.02	1212.39	1.88094	0.995835
Seg13	1415.66	1483.5	1513.25	4.79186	6.89373
Seg14	1364.05	1440.23	1500.28	5.58485	9.98728
Seg15	1604.03	1637.31	1672.24	2.07443	4.25225
Seg16	1330.54	1355.97	1347.31	1.91167	1.26078
Seg17	1072.65	1141.4	1264.02	6.40942	17.8409
#3	Dixon	HUGE	MLAA	Dix/HUGE	Dix/MLAA
GLOBAL	2207.64	2290.73	2303.55	3.76378	4.34465
Seg1	4582.04	4644.79	4699.69	1.36954	2.56766
Seg2	2754.63	2825.34	2865.16	2.56688	4.01239
Seg3	2861.91	3049.15	2967.06	6.54229	3.67398
Seg4	2209.49	2433.29	2292.99	10.1287	3.7789
Seg5	1907.43	2021.01	1980.03	5.95489	3.80644
Seg6	4852.55	5127.05	4950.95	5.65689	2.02786
Seg7	1787.92	1828.28	1871.82	2.25727	4.69232
Seg8	1797.86	1883.56	1880.49	4.76653	4.59578
Seg9	1768.87	1825.83	1858.45	3.22016	5.06419
Seg10	1739.37	1791.89	1830.26	3.01964	5.22583
Seg11	1640.74	1713.51	1712.68	4.43496	4.38449
Seg12	1829.45	1889.47	1911.01	3.28112	4.45846
Seg13	1622.36	1706.17	1695.27	5.1661	4.49395
Seg14	1705.96	1822.51	1787.03	6.83234	4.75222
Seg15	1898.35	1994.7	2020.32	5.07514	6.42468
Seg16	1642.9	1696.47	1737.74	3.26066	5.77282
Seg17	2238.57	2356.57	2349.78	5.27163	4.96818
#4	Dixon	HUGE	MLAA	Dix/HUGE	Dix/MLAA
GLOBAL	1026.4	1100.63	1137.18	7.2321	10.7935
Seg1	908.947	948.817	967.215	4.38643	6.41055
Seg2	1119.25	1189.99	1216.89	6.32054	8.72381
Seg3	1159.02	1295.35	1268.75	11.7627	9.46744
Seg4	1252.56	1316.23	1356.79	5.08272	8.32126
Seg5	1204.39	1260.36	1251.02	4.64725	3.87182
Seg6	1197.39	1250.03	1232.22	4.39603	2.90852
Seg7	812.569	886.359	901.997	9.08114	11.0055
Seg8	934.2	1016.28	1031.4	8.78568	10.4045
Seg9	1027.13	1159.16	1145.98	12.8545	11.5716
Seg10	1234.12	1307.9	1324.71	5.97883	7.34069
Seg11	1369.1	1472.59	1447.09	7.55912	5.69661
Seg12	1129.86	1198.05	1206.1	6.0353	6.74816
Seg13	999.894	1093.37	1126.49	9.34876	12.661
Seg14	1000.99	1113.71	1140.45	11.2605	13.9323
Seg15	882.683	972.446	1009.36	10.1694	14.3511
Seg16	999.636	1082.75	1096.38	8.31482	9.67836
Seg17	925.104	1003.25	1077.91	8.4474	16.5174
#5	Dixon	HUGE	MLAA	Dix/HUGE	Dix/MLAA
GLOBAL	3479.04	3644.32	3664.28	4.75095	5.32445
Seg1	2569.1	2834.37	2749.58	10.3257	7.02501
Seg2	3789.18	4015.49	3996.17	5.97233	5.46257
Seg3	2788.96	3006.8	2969.62	7.81075	6.47766
Seg4	2680.75	2904.86	2868.72	8.36013	7.01183
Seg5	2987.26	3170.73	3106.17	6.14162	3.98042
Seg6	2110.68	2263.83	2240.03	7.25606	6.12853
Seg7	2948.17	3099.94	3076.29	5.14796	4.34559
Seg8	4251.17	4499.95	4408.18	5.85208	3.69344
Seg9	4055.44	4180.79	4238.64	3.09079	4.51733
Seg10	4581.76	4864.77	4888.58	6.17684	6.69648
Seg11	5349.19	5590.49	5625.16	4.51087	5.15916
Seg12	4116.89	4248.5	4301.85	3.19685	4.49269
Seg13	3383.71	3510.51	3545.3	3.74717	4.77541
Seg14	3247.51	3310.56	3384.27	1.94159	4.21111
Seg15	3963.87	4107.95	4144.83	3.63496	4.56528
Seg16	4058.73	4186.34	4250.39	3.14399	4.72227
Seg17	3194.08	3370.14	3395.2	5.51181	6.29635
#6	Dixon	HUGE	MLAA	Dix/HUGE	Dix/MLAA
GLOBAL	988.371	1085.23	1128.55	9.8	14.1825
Seg1	1072.76	1151.5	1171.18	7.34	9.17406
Seg2	1185.67	1279.58	1316.83	7.92	11.0616
Seg3	1387.74	1513.88	1568.57	9.09	13.0308
Seg4	1228.67	1300.18	1247.36	5.82	1.5214
Seg5	1446.84	1539.44	1460.74	6.4	0.960756
Seg6	805.671	858.523	816.911	6.56	1.39503
Seg7	888.375	948.429	984.345	6.76	10.8029
Seg8	1079.45	1179.51	1176.78	9.27	9.01686
Seg9	1158.23	1277.99	1354.58	10.34	16.9521
Seg10	1191.83	1303.14	1309.66	9.34	9.88713
Seg11	1103.67	1186.44	1137.35	7.5	3.05166
Seg12	1042.38	1125.97	1125.73	8.02	7.99631
Seg13	855.655	950.376	1019.65	11.07	19.1659
Seg14	916.13	999.497	1071.16	9.1	16.9226
Seg15	895.153	1010.72	1114.14	12.91	24.4632
Seg16	913.085	1030.14	1090.42	12.82	19.4215
Seg17	832.614	966.581	1039.03	16.09	24.7918
#7	Dixon	HUGE	MLAA	Dix/HUGE	Dix/MLAA
GLOBAL	5496.79	6173.78	6348.9	12.3162	15.5021
Seg1	5755.44	6520.3	6499.2	13.2892	12.9226
Seg2	5501.54	6226.19	6223.47	13.1718	13.1223
Seg3	5631.67	6097.79	6249.51	8.27673	10.9708
Seg4	6128.73	6504.01	6443.17	6.12325	5.1306
Seg5	6164.31	6676.71	6255.4	8.31238	1.47768
Seg6	6540.29	7070.42	7023.57	8.10549	7.38918
Seg7	5968.05	6704.08	6982.68	12.3329	17.001
Seg8	6326.99	7151.46	7235.84	13.0309	14.3646
Seg9	6192.55	6967.47	7084.85	12.5137	14.4092
Seg10	6612.28	7148.74	7477.69	8.11294	13.0878
Seg11	6841.23	7556.18	7527.32	10.4506	10.0288
Seg12	7282.34	8133.88	8213.63	11.6932	12.7883
Seg13	5199.05	5851.99	6245.69	12.5588	20.1314
Seg14	4995.42	5653.03	6001.35	13.1643	20.1371
Seg15	4879.34	5487.61	5948.09	12.4663	21.9035
Seg16	5430.15	6074.5	6553.2	11.8662	20.6819
Seg17	4379.03	4930.11	5323.79	12.5845	21.5745
#8	Dixon	HUGE	MLAA	Dix/HUGE	Dix/MLAA
GLOBAL	1823.94	1984.71	2082.84	8.81458	14.1945
Seg1	1762.23	1914.87	1939.52	8.66219	10.0607
Seg2	1779.22	1923.36	1963.42	8.10116	10.3528
Seg3	1189.4	1249.1	1356.83	5.01929	14.0767
Seg4	1259.03	1326.66	1371.19	5.37174	8.90848
Seg5	1528.77	1606.08	1607.85	5.0564	5.17241
Seg6	1943.66	2046.5	2058.34	5.29122	5.9004
Seg7	2267.73	2488.16	2537.18	9.72027	11.8819
Seg8	1439.58	1555.05	1634.22	8.02136	13.5206
Seg9	1344.35	1520.47	1521.64	13.1006	13.1878
Seg10	1266.17	1466.97	1500.42	15.8588	18.5005
Seg11	1971.69	2072.09	2206	5.09247	11.8837
Seg12	2758.06	2931.23	2984.19	6.27885	8.19874
Seg13	2757.44	2953.84	3180.78	7.12261	15.3529
Seg14	1937.75	2072.97	2256.11	6.9782	16.4292
Seg15	1398.24	1482.68	1648.21	6.03941	17.8782
Seg16	2296.2	2462.23	2652	7.23088	15.4953
Seg17	1737.12	2046.44	2062.87	17.8062	18.7521
#9	Dixon	HUGE	MLAA	Dix/HUGE	Dix/MLAA
GLOBAL	664.02	715.387	734.52	7.73579	10.6173
Seg1	1119.01	1176.86	1178.3	5.16918	5.2985
Seg2	1018.26	1034.19	1032.53	1.56421	1.4014
Seg3	912.498	970.587	951.442	6.36585	4.26781
Seg4	1081.08	1186.39	1217.64	9.74158	12.6323
Seg5	1203.29	1288.82	1261.74	7.10745	4.85715
Seg6	1342.8	1482.28	1442.47	10.387	7.42254
Seg7	647.002	667.168	694.299	3.11688	7.31018
Seg8	743.144	772.987	776.641	4.01577	4.5074
Seg9	953.406	978.999	963.592	2.68434	1.06839
Seg10	1033.07	1052.45	1050.78	1.87637	1.71471
Seg11	880.644	949.565	939.038	7.82621	6.63079
Seg12	674.863	705.235	709.451	4.50049	5.1252
Seg13	496.395	590.555	630.312	18.9689	26.9779
Seg14	639.383	715.925	750.49	11.9713	17.3773
Seg15	489.587	570.538	583.45	16.5347	19.1719
Seg16	298.397	343.59	350.377	15.1453	17.4198
Seg17	281.653	324.06	327.173	15.0566	16.1618
#10	Dixon	HUGE	MLAA	Dix/HUGE	Dix/MLAA
GLOBAL	1657.67	1792.28	1839.4	8.1206	10.9632
Seg1	1281.61	1372.38	1399.7	7.08243	9.21423
Seg2	1387.85	1475.08	1501.32	6.28482	8.17584
Seg3	1470.8	1549.02	1625.36	5.31845	10.5084
Seg4	1378.9	1484.52	1521.26	7.66013	10.3243
Seg5	1460.6	1541.27	1563.36	5.52244	7.03526
Seg6	1699.55	1790.76	1799.42	5.36659	5.87627
Seg7	1501.28	1567	1625.45	4.37776	8.27135
Seg8	1612.05	1707.14	1709.22	5.89885	6.02793
Seg9	1409.84	1542.6	1555.05	9.41674	10.3003
Seg10	1720.26	1901.01	1922.24	10.5072	11.741
Seg11	2621.88	2825.5	2806.25	7.76609	7.03185
Seg12	1999.48	2112.23	2156.15	5.63884	7.83541
Seg13	1777.16	1919.62	1974.37	8.01601	11.0969
Seg14	1429.3	1555.12	1619.7	8.80307	13.3208
Seg15	1556.53	1716.28	1756.7	10.2637	12.8602
Seg16	1941.56	2132.85	2136.43	9.85249	10.0365
Seg17	1665.82	1941.41	1916.97	16.544	15.0766
#11	Dixon	HUGE	MLAA	Dix/HUGE	Dix/MLAA
GLOBAL	1888.52	2059.24	2182.58	9.03997	15.5713
Seg1	1866.26	2010.08	2156.19	7.70621	15.5352
Seg2	2552.75	2774.25	2980.04	8.67678	16.7386
Seg3	2222.56	2394.72	2483.86	7.74569	11.7564
Seg4	2249.62	2414.17	2477.03	7.31436	10.1087
Seg5	3226.34	3431.4	3576.03	6.35594	10.8387
Seg6	2586.22	2738.14	2707.98	5.87421	4.70806
Seg7	1613.2	1777.64	1806.52	10.1935	11.9839
Seg8	2118.42	2321.93	2512.6	9.60688	18.6074
Seg9	2696.37	2953.77	3176.62	9.54614	17.8107
Seg10	3313.3	3511.46	3573.47	5.98067	7.85229
Seg11	2952.1	3002	3299.46	1.69043	11.7664
Seg12	1160.04	1210.78	1310.36	4.37462	12.9583
Seg13	1229.52	1403.65	1466.09	14.1621	19.2409
Seg14	1803.89	1943.36	2162.04	7.73132	19.854
Seg15	1893.93	2084.57	2222.71	10.0658	17.3598
Seg16	966.751	1103.3	1126.49	14.1242	16.5228
Seg17	1390.33	1572.89	1631.99	13.1311	17.3816
#12	Dixon	HUGE	MLAA	Dix/HUGE	Dix/MLAA
GLOBAL	1063.35	1215.52	1224.68	14.3106	15.1723
Seg1	1211.58	1377.06	1350.36	13.6579	11.454
Seg2	1354.2	1580.7	1545.47	16.7257	14.1238
Seg3	1936.6	2216.94	2182.58	14.4762	12.7019
Seg4	1636.71	1802.51	1811.22	10.1299	10.6618
Seg5	1327.4	1558.79	1578.56	17.4315	18.921
Seg6	1591.8	1783.44	1780.02	12.039	11.8243
Seg7	968.896	1094.13	1088.35	12.925	12.3288
Seg8	1090.19	1222.16	1232.33	12.1053	13.0386
Seg9	1216.19	1421.05	1424.13	16.8449	17.0979
Seg10	1162.81	1381.47	1354.87	18.8046	16.5167
Seg11	1127.49	1307.11	1291.16	15.931	14.5162
Seg12	1068.39	1173.21	1171.17	9.81098	9.62009
Seg13	1122.48	1284.29	1292.71	14.4151	15.1652
Seg14	1011.79	1129.25	1169.86	11.61	15.6237
Seg15	875.86	1003.33	1047.73	14.5542	19.6231
Seg16	880.397	981.032	992.254	11.4307	12.7053
Seg17	741.178	880.223	887.99	18.76	19.8078
#13	Dixon	HUGE	MLAA	Dix/HUGE	Dix/MLAA
GLOBAL	1776.48	1873.48	1885.33	5.46018	6.12753
Seg1	1895.69	1965.04	1980.24	3.65792	4.45964
Seg2	2408.5	2442.33	2469.22	1.40437	2.52093
Seg3	2539.86	2601.46	2637.86	2.42529	3.85868
Seg4	2375.83	2565.5	2471.39	7.98317	4.02202
Seg5	1760.1	1950.64	1833.86	10.8257	4.19048
Seg6	1403.11	1525.42	1488.09	8.717	6.05628
Seg7	1810.98	1866.24	1889.36	3.05158	4.32785
Seg8	1996.21	2066.26	2062.32	3.50899	3.31189
Seg9	2062.99	2093.31	2136.79	1.46966	3.57738
Seg10	2390.23	2598.19	2503.96	8.7004	4.75832
Seg11	2234.78	2318.79	2302.15	3.7592	3.01465
Seg12	1589.36	1730.63	1657.06	8.88876	4.25979
Seg13	1801.91	1847.99	1930.88	2.55718	7.15732
Seg14	1749.02	1837.88	1893.42	5.08057	8.25636
Seg15	1929.15	2141.71	2126.2	11.0182	10.214
Seg16	1898.62	2146.5	2077.12	13.0561	9.40188
Seg17	1277.1	1368.09	1385.33	7.1243	8.47417
#14	Dixon	HUGE	MLAA	Dix/HUGE	Dix/MLAA
GLOBAL	3545.82	3798	3954.12	7.11197	11.5149
Seg1	2833.51	3051.98	3125.63	7.71022	10.3096
Seg2	4029.33	4307.17	4383.35	6.89545	8.78625
Seg3	3650.83	3887.33	3940.19	6.47794	7.92579
Seg4	3256.72	3304.81	3315.34	1.47673	1.80001
Seg5	2912.05	3027.43	3012.4	3.96219	3.44621
Seg6	3271.63	3370.47	3425.09	3.02098	4.69046
Seg7	3537.11	3671.17	3835.82	3.79021	8.445
Seg8	3403.37	3546.82	3628.8	4.21503	6.62367
Seg9	3974.91	4219.66	4339.24	6.1576	9.16591
Seg10	3843.91	4126.95	4203.78	7.36344	9.36206
Seg11	4074.16	4307.28	4291.07	5.72188	5.32401
Seg12	3835.78	4139.49	4196.73	7.91788	9.41015
Seg13	3831.56	4070.22	4272.5	6.22878	11.5082
Seg14	4012.66	4535.43	4578.1	13.0281	14.0914
Seg15	3496.54	3708.61	3847.96	6.06502	10.0504
Seg16	3623.86	3883.29	4039.38	7.15878	11.4662
Seg17	3380.06	3584.22	3755.73	6.04006	11.1142
#15	Dixon	HUGE	MLAA	Dix/HUGE	Dix/MLAA
GLOBAL	2694.46	2862.99	2982.67	6.25468	10.6963
Seg1	2264.65	2331.25	2413.19	2.94104	6.55908
Seg2	2337.37	2387.17	2456.92	2.13058	5.11473
Seg3	2423.06	2515.34	2561.26	3.80828	5.70339
Seg4	2314.35	2461.89	2518.75	6.37501	8.83224
Seg5	1995.69	2127.35	2173.49	6.59752	8.90934
Seg6	1965.08	2094.99	2147.25	6.61105	9.27017
Seg7	2982.98	3171.86	3251.39	6.33193	8.99808
Seg8	3426.74	3612.73	3647.23	5.42759	6.43422
Seg9	2507.38	2624.86	2670.25	4.6856	6.49578
Seg10	2638.13	2775.21	2882.26	5.1962	9.25375
Seg11	2127.65	2264.27	2339.62	6.4214	9.96257
Seg12	2136.97	2282.35	2341.62	6.80303	9.57668
Seg13	3249.13	3413.67	3568.67	5.06425	9.83492
Seg14	3428.58	3639.72	3772.89	6.15829	10.0423
Seg15	2865.85	3069.95	3295.11	7.12163	14.9781
Seg16	2708.53	2976.8	3120.09	9.90481	15.1949
Seg17	2818.49	3228.18	3192.96	14.5358	13.286
#16	Dixon	HUGE	MLAA	Dix/HUGE	Dix/MLAA
GLOBAL	3479.32	3539.15	3571.92	1.71958	2.66147
Seg1	4131.75	4185.12	4227.45	1.29158	2.31618
Seg2	3410.79	3460.25	3493.95	1.45024	2.43808
Seg3	3455.69	3507.79	3529.66	1.5076	2.14048
Seg4	3702.29	3742.17	3788.33	1.07706	2.3238
Seg5	3703.64	3761.54	3775.49	1.56334	1.94022
Seg6	3677.48	3729.7	3751.56	1.41989	2.01442
Seg7	3355.34	3419.99	3444.12	1.92664	2.64597
Seg8	3392.04	3445.82	3476.5	1.58556	2.48989
Seg9	3826.53	3883.42	3914.71	1.48673	2.30433
Seg10	3801.98	3866.21	3885.83	1.68942	2.20534
Seg11	3734.23	3796.61	3812.34	1.67039	2.09164
Seg12	3816.55	3877.82	3893.19	1.60559	2.00822
Seg13	3205.23	3267.53	3301.95	1.94368	3.01752
Seg14	3292.83	3348.39	3378.57	1.68727	2.60379
Seg15	3409.84	3458.39	3497.36	1.4238	2.56659
Seg16	3545.62	3613.54	3651.73	1.91552	2.99264
Seg17	3212.7	3274.68	3323.1	1.92902	3.43622
#17	Dixon	HUGE	MLAA	Dix/HUGE	Dix/MLAA
GLOBAL	3127.41	3273.37	3241.5	4.6671	3.64795
Seg1	3264.85	3359.39	3288.65	2.89574	0.729192
Seg2	4275.51	4337.94	4289	1.46023	0.31562
Seg3	4733.78	4782.3	4605.54	1.0251	-2.70895
Seg4	5252.6	5474.69	4837.32	4.22825	-7.90622
Seg5	4411.48	4671.7	4028.59	5.89876	-8.6795
Seg6	3475.54	3550.16	3283.72	2.14697	-5.51897
Seg7	3146.15	3286.52	3281.73	4.46179	4.3096
Seg8	3489.47	3580.43	3545.53	2.60673	1.60667
Seg9	3541.44	3600.67	3609.91	1.67256	1.9335
Seg10	3788.94	3832.9	3681.78	1.16022	-2.82827
Seg11	3599.25	3711.05	3382.57	3.10621	-6.02007
Seg12	3451.5	3524.38	3401.75	2.11171	-1.44134
Seg13	3448.65	3778.06	3850.93	9.55183	11.6649
Seg14	3132.01	3341.49	3424.94	6.68854	9.35291
Seg15	2402.45	2563.59	2529.91	6.70715	5.30551
Seg16	2308.45	2523.99	2514.79	9.33718	8.9388
Seg17	2132.46	2444.5	2508.13	14.633	17.617
#18	Dixon	HUGE	MLAA	Dix/HUGE	Dix/MLAA
GLOBAL	4319.72	4610.02	4779.36	6.72019	10.6404
Seg1	3767.56	3996.77	4203.76	6.08376	11.5778
Seg2	3783.02	4190.46	4384.93	10.7702	15.9109
Seg3	4157.76	4504.48	4675.1	8.33902	12.4426
Seg4	4434.36	4585.88	4805.78	3.41684	8.37598
Seg5	4092.15	4265.24	4428.69	4.22993	8.22414
Seg6	3907.72	4152.72	4341.3	6.26957	11.0954
Seg7	4070.84	4268.4	4505.83	4.85287	10.6855
Seg8	4309.11	4545.37	4737.69	5.4828	9.94597
Seg9	4458.31	4767.27	4924.5	6.92996	10.4566
Seg10	4388.79	4680.99	4785.95	6.65786	9.04945
Seg11	4219.4	4521.31	4483.3	7.1553	6.25448
Seg12	4069.06	4328.37	4361.66	6.37258	7.1907
Seg13	4388.57	4662.38	4866.42	6.23931	10.8886
Seg14	4509.06	4734.2	4989.74	4.99304	10.6604
Seg15	4641.12	4920.1	5084.62	6.01107	9.55598
Seg16	4662.95	5020.91	5012.73	7.67658	7.50115
Seg17	4402.86	4767.27	4987.36	8.27666	13.2755
#19	Dixon	HUGE	MLAA	Dix/HUGE	Dix/MLAA
GLOBAL	2219.8	2374.24	2428.16	6.95726	9.38628
Seg1	2913.68	3042.97	3083.99	4.43732	5.84523
Seg2	3059.67	3202	3254.72	4.65166	6.37482
Seg3	3230.76	3286.36	3387.07	1.72089	4.83815
Seg4	2618.7	2858.87	2817.53	9.17117	7.59245
Seg5	2279.82	2452.06	2519.08	7.55535	10.4948
Seg6	2798.17	2986.42	2954.94	6.72761	5.60248
Seg7	2305.94	2446.4	2509.72	6.09116	8.83733
Seg8	2844.94	3088.72	3167.59	8.56879	11.341
Seg9	2793.4	3054.92	3105.51	9.36208	11.173
Seg10	2860.08	2978.1	3082.89	4.12649	7.79009
Seg11	2606.7	2636.9	2720.97	1.15856	4.38358
Seg12	2953.58	3036.87	3092.78	2.82006	4.71285
Seg13	1750.44	1922.88	2009.89	9.85148	14.8221
Seg14	2589.97	2793.69	2856.2	7.86579	10.2791
Seg15	2267.83	2412.35	2516.42	6.37258	10.9618
Seg16	1807.6	1894.46	1957.87	4.80528	8.31301
Seg17	1355.43	1490.95	1548.28	9.99861	14.2278
#20	Dixon	HUGE	MLAA	Dix/HUGE	Dix/MLAA
GLOBAL	3330.74	3480.57	3549.82	4.4984	6.57755
Seg1	4778.88	4902.72	4954.43	2.59146	3.67357
Seg2	4300.41	4437.68	4524.92	3.19195	5.22069
Seg3	3869.57	4022.97	4125.93	3.96423	6.62491
Seg4	4734.28	4995.12	4967.59	5.5097	4.92803
Seg5	5020.51	5189.69	5238.01	3.36964	4.3322
Seg6	4967.21	5072.01	5127.98	2.10984	3.23661
Seg7	2909.04	3020.06	3091.36	3.81644	6.26731
Seg8	3295.12	3412.34	3509.61	3.55738	6.50912
Seg9	3309.46	3443.53	3551.28	4.0512	7.30682
Seg10	3646.66	3838.84	3883.03	5.26994	6.48187
Seg11	3275.35	3389.55	3456.78	3.4867	5.53942
Seg12	2779.68	2875.56	2939.42	3.44924	5.74648
Seg13	2698.77	2831.18	2893.41	4.90627	7.21225
Seg14	3074.91	3213.73	3292.95	4.51462	7.09094
Seg15	3228.75	3373.91	3458.17	4.49572	7.10558
Seg16	2516.9	2642.55	2719.24	4.99195	8.03905
Seg17	2733.13	2908.78	2987.04	6.42694	9.29019
#21	Dixon	HUGE	MLAA	Dix/HUGE	Dix/MLAA
GLOBAL	4278.5	4368.78	4372.73	2.11024	2.20252
Seg1	3054.32	3230.03	3109.46	5.75268	1.80526
Seg2	3407.48	3514.41	3474.34	3.13817	1.96216
Seg3	3477	3604.69	3544.66	3.67233	1.94583
Seg4	3729.79	3949.4	3815.15	5.88809	2.28879
Seg5	3179.86	3228.31	3240.03	1.52358	1.8922
Seg6	2990.36	3112.55	3042.4	4.08612	1.74028
Seg7	4512.12	4569.9	4601.01	1.28062	1.96997
Seg8	3734.65	3780.19	3809.58	1.2193	2.00632
Seg9	4052.89	4060.4	4132.38	0.185336	1.96131
Seg10	4840.6	4915.81	4931.57	1.55369	1.87931
Seg11	6223.17	6374.61	6336.84	2.4334	1.82657
Seg12	6128.24	6302.35	6230.63	2.8412	1.67087
Seg13	5552.06	5563.67	5684.68	0.209019	2.38871
Seg14	4806.84	4862.27	4917.66	1.15308	2.30548
Seg15	3547.3	3612.99	3629.96	1.85165	2.33003
Seg16	4067.45	4084.16	4150.56	0.410872	2.04315
Seg17	4285.23	4338.88	4399.94	1.25214	2.67708
#22	Dixon	HUGE	MLAA	Dix/HUGE	Dix/MLAA
GLOBAL	1827.38	1987.4	2064.86	8.75664	12.9955
Seg1	2153.29	2240.66	2290.55	4.05735	6.37425
Seg2	1940.68	2128.35	2214.01	9.67031	14.0839
Seg3	2149.51	2339.66	2394.2	8.84611	11.3836
Seg4	1963.39	2102.68	2125.57	7.09479	8.26059
Seg5	1877.1	2056.82	2082.4	9.5748	10.9373
Seg6	2198.18	2382.02	2295.34	8.36325	4.4197
Seg7	1663.71	1812.52	1881.39	8.945	13.0841
Seg8	2168.4	2334.9	2386.18	7.67867	10.0434
Seg9	2232.74	2431.88	2512.34	8.91936	12.5228
Seg10	2002.66	2289.04	2320.11	14.3	15.8514
Seg11	1721.11	1858.51	1975.97	7.9832	14.8079
Seg12	1808.98	1945.07	2040.71	7.52297	12.8103
Seg13	1703.4	1837.5	1918.41	7.8723	12.6219
Seg14	1791.13	1884.94	1942.11	5.23739	8.42905
Seg15	1710.66	1891.74	1998.42	10.5858	16.8221
Seg16	1685.13	1880.15	1954.76	11.573	16.0002
Seg17	1635.39	1855.72	1917.68	13.4729	17.2617
#23	Dixon	HUGE	MLAA	Dix/HUGE	Dix/MLAA
GLOBAL	2317.57	2376.16	2439.37	2.52805	5.25545
Seg1	2319.51	2366.63	2423.9	2.03162	4.50068
Seg2	2566.63	2620.19	2702.37	2.08666	5.28858
Seg3	2488.2	2605.5	2640.61	4.7142	6.12524
Seg4	2803.28	2875.36	2942.33	2.57137	4.96031
Seg5	2504.33	2539.93	2601.22	1.42158	3.86901
Seg6	2422.26	2456.67	2530.19	1.42041	4.45572
Seg7	2257.49	2315.19	2342.78	2.55583	3.7777
Seg8	2118.54	2162.91	2190.84	2.09448	3.41292
Seg9	2121.65	2172.75	2216.99	2.40875	4.49406
Seg10	2256.74	2413.05	2455.75	6.92601	8.81848
Seg11	2303.12	2417.03	2456.94	4.94594	6.6788
Seg12	2356.8	2410.8	2472.85	2.29128	4.92423
Seg13	2099.96	2173.48	2197.29	3.50109	4.6348
Seg14	2086.82	2139.86	2180.29	2.54196	4.4793
Seg15	2461.87	2507.62	2576.05	1.85843	4.63778
Seg16	2473.47	2522.74	2584.81	1.99205	4.5014
Seg17	2265.48	2365.65	2408.48	4.42192	6.31235
#24	Dixon	HUGE	MLAA	Dix/HUGE	Dix/MLAA
GLOBAL	6343.14	6602.97	6570.71	4.09613	3.58754
Seg1	6883.2	6973.28	7056.91	1.30879	2.52368
Seg2	7931.87	8063.15	8163.07	1.65511	2.91484
Seg3	3108.05	3346.86	3228.13	7.68354	3.86344
Seg4	3391.51	3443.93	3438.61	1.54573	1.38873
Seg5	7142.94	7407.86	7207.82	3.70887	0.908311
Seg6	6523.11	6677.61	6619.37	2.36841	1.47563
Seg7	12328.5	12573.5	12647.1	1.98746	2.58459
Seg8	14230.4	14429.3	14624.1	1.39741	2.76686
Seg9	8031.52	8313.8	8289.47	3.5146	3.21167
Seg10	2644.1	2849.03	2687.01	7.75044	1.62298
Seg11	8892.94	9547.28	8959.31	7.35791	0.746281
Seg12	11031.1	11641.6	11199.5	5.53419	1.5269
Seg13	9878.81	10190.3	10275.7	3.15352	4.01765
Seg14	3866.64	4055.84	4178.18	4.89307	8.05719
Seg15	3474.22	3775.1	3642.27	8.66051	4.83717
Seg16	9321.36	10183.9	9489.54	9.25321	1.80426
Seg17	3294.43	3490.39	3606.85	5.94813	9.48332
#25	Dixon	HUGE	MLAA	Dix/HUGE	Dix/MLAA
GLOBAL	1932.01	2048.91	2115.05	6.05051	9.47367
Seg1	1618.14	1695.45	1725.17	4.77743	6.61439
Seg2	1912.76	2023.15	2053.01	5.77143	7.33244
Seg3	1865.39	1986.87	2028.32	6.51218	8.7346
Seg4	2022.7	2122.38	2103.91	4.92811	4.015
Seg5	2059.04	2165.45	2076.81	5.16829	0.863041
Seg6	1820.02	1915.18	1885.44	5.22847	3.59449
Seg7	2052.69	2146.28	2176.02	4.55944	6.00855
Seg8	2270.44	2372.76	2399.79	4.50647	5.69682
Seg9	2451.61	2548.38	2605.89	3.94744	6.29318
Seg10	2511.34	2604.26	2673.91	3.70015	6.47341
Seg11	2257.3	2341.73	2387.59	3.74027	5.77194
Seg12	1991.54	2048.85	2077.61	2.87729	4.32135
Seg13	1866.04	2014.72	2089.25	7.96729	11.9614
Seg14	2053.9	2202.04	2275.24	7.21243	10.7763
Seg15	2066.43	2202.76	2280.19	6.59752	10.3447
Seg16	2117.1	2265.13	2364.02	6.99222	11.6633
Seg17	1557.79	1706.91	1832.49	9.57223	17.6338
#26	Dixon	HUGE	MLAA	Dix/HUGE	Dix/MLAA
GLOBAL	1269.93	1317.51	1304.35	3.74644	2.71028
Seg1	1413.24	1482.17	1446.29	4.87768	2.33892
Seg2	1194.45	1268.54	1228.18	6.20262	2.82427
Seg3	1180.51	1284.09	1215.3	8.77438	2.94738
Seg4	1400.53	1526.12	1440.62	8.96775	2.86304
Seg5	1688.29	1813.82	1728.58	7.43567	2.38681
Seg6	1405.75	1495.04	1436.32	6.35186	2.17435
Seg7	1467.25	1530.5	1502.93	4.31072	2.43161
Seg8	1220.13	1332.98	1253.95	9.24919	2.77182
Seg9	1196.55	1301.68	1230.28	8.78627	2.81915
Seg10	1478.38	1593.92	1517.62	7.81514	2.6544
Seg11	1769.78	1794.19	1811.27	1.37937	2.34437
Seg12	1818.53	1846.99	1857.89	1.56508	2.16467
Seg13	1170.72	1192.63	1202.83	1.87179	2.74295
Seg14	930.656	1018.23	957.645	9.4097	2.90006
Seg15	1151.35	1208.69	1184.25	4.98074	2.85799
Seg16	1388.68	1404.18	1424.74	1.11611	2.59648
Seg17	1036.06	1059.38	1069.04	2.25171	3.18395
#27	Dixon	HUGE	MLAA	Dix/HUGE	Dix/MLAA
GLOBAL	1356.47	1441.61	1442.92	6.27665	6.37272
Seg1	869.94	923.237	960.113	6.12644	10.3654
Seg2	1247.11	1309.47	1363.29	5.00037	9.31658
Seg3	1269.95	1321.63	1412.66	4.06979	11.2375
Seg4	1464.39	1568.52	1586.95	7.11077	8.36868
Seg5	1114.72	1165.52	1179.22	4.55737	5.78607
Seg6	545.995	576.384	589.065	5.56581	7.88839
Seg7	742.442	777.346	802.184	4.70131	8.04678
Seg8	1100.55	1149.64	1190.04	4.46007	8.13175
Seg9	1590.89	1692.43	1759.26	6.38296	10.5838
Seg10	1619.5	1744.77	1780.85	7.7351	9.96279
Seg11	1814.78	1956.41	1969.28	7.80422	8.51287
Seg12	967.522	1037.56	1039.41	7.23937	7.43023
Seg13	950.745	977.17	998.661	2.77941	5.03976
Seg14	1624.13	1663.7	1722.13	2.43627	6.03399
Seg15	1534.92	1588.95	1657.39	3.51942	7.97886
Seg16	1610.78	1652.36	1682.16	2.58111	4.43115
Seg17	1591.07	1752.97	1643.5	10.1759	3.29553
#28	Dixon	HUGE	MLAA	Dix/HUGE	Dix/MLAA
GLOBAL	4696.42	4859.77	4872.98	3.47801	3.75943
Seg1	5477.89	5606.17	5607.83	2.3418	2.37212
Seg2	6210.6	6363.09	6367.63	2.45542	2.52845
Seg3	6554.14	6733.57	6746.58	2.73765	2.93611
Seg4	5495.82	5688.99	5685.54	3.51491	3.45222
Seg5	5827.14	5986.35	5999.33	2.73228	2.95495
Seg6	5582.02	5692.05	5702.35	1.9713	2.15574
Seg7	4864.33	4937.56	4969.46	1.50547	2.16128
Seg8	5378.86	5445.54	5486.57	1.23962	2.00256
Seg9	5002.17	5061.38	5106.88	1.18367	2.09326
Seg10	4982.16	5093.43	5127.42	2.23353	2.91567
Seg11	4219.89	4361.06	4371.51	3.34536	3.59291
Seg12	4315.64	4384.32	4415.86	1.59155	2.32222
Seg13	4315.01	4473.07	4481.39	3.6632	3.85582
Seg14	3889.87	4026.54	4034.55	3.51332	3.71946
Seg15	4141.59	4266.69	4293.71	3.02048	3.67286
Seg16	4502.51	4644.5	4663.34	3.15338	3.57199
Seg17	4148.19	4420.84	4418.6	6.57275	6.5189
#29	Dixon	HUGE	MLAA	Dix/HUGE	Dix/MLAA
GLOBAL	1962.58	2089.97	2172.32	6.4909	10.687
Seg1	1879.45	2042.57	2130.19	8.67897	13.3411
Seg2	2348.92	2463.11	2557.34	4.86107	8.87293
Seg3	2397.33	2602.87	2699.13	8.57356	12.589
Seg4	1916.85	2154.29	2254.53	12.387	17.6163
Seg5	2065.68	2221.94	2315.69	7.56469	12.1029
Seg6	1835.24	1928.39	1992.51	5.07546	8.5691
Seg7	2078.02	2182.99	2261.21	5.05174	8.81597
Seg8	2337.28	2433.49	2463.59	4.11631	5.40424
Seg9	2296.12	2361.64	2425.92	2.85361	5.65299
Seg10	2295.79	2515.29	2607.1	9.56069	13.5598
Seg11	2423.06	2642.97	2753.28	9.07548	13.6282
Seg12	2202.48	2369.75	2437.34	7.59439	10.6634
Seg13	1867.16	1983.29	2068.56	6.21968	10.7864
Seg14	2110.45	2209.32	2267.42	4.68467	7.43779
Seg15	2156.54	2265.32	2341.47	5.04433	8.57567
Seg16	2357.79	2502.78	2602.31	6.14912	10.3704
Seg17	1436.65	1527.92	1614.05	6.35324	12.3483
#30	Dixon	HUGE	MLAA	Dix/HUGE	Dix/MLAA
GLOBAL	2465.05	2540.03	2556.73	3.0415	3.71893
Seg1	3107.55	3147.77	3208.32	1.29435	3.24293
Seg2	2745.45	2807.62	2868.82	2.26411	4.49333
Seg3	2268.96	2310.37	2328.03	1.82489	2.60304
Seg4	2530.74	2592.23	2576.98	2.42974	1.82712
Seg5	2369.5	2440.42	2420.1	2.9929	2.13532
Seg6	2726.17	2782.16	2794.35	2.05371	2.50085
Seg7	3546.32	3583.87	3648.75	1.05898	2.88845
Seg8	2395.72	2431.63	2480.15	1.49907	3.52441
Seg9	2046.68	2080.43	2122.83	1.6491	3.72063
Seg10	2335.6	2367.61	2393.61	1.37057	2.48398
Seg11	2572.82	2599.24	2596.73	1.02694	0.929264
Seg12	2279.67	2304.84	2316.73	1.10374	1.62556
Seg13	2412.19	2460.35	2511.68	1.99642	4.12426
Seg14	1917.73	1957.04	2008.27	2.04989	4.72134
Seg15	2537.52	2601.74	2651.85	2.53077	4.50549
Seg16	2518.69	2562.44	2600.01	1.73672	3.22838
Seg17	2367.68	2440.37	2499.86	3.07026	5.58274
#31	Dixon	HUGE	MLAA	Dix/HUGE	Dix/MLAA
GLOBAL	1827.38	1987.4	2064.86	8.75664	12.9955
Seg1	2153.29	2240.66	2290.55	4.05735	6.37425
Seg2	1940.68	2128.35	2214.01	9.67031	14.0839
Seg3	2149.51	2339.66	2394.2	8.84611	11.3836
Seg4	1963.39	2102.68	2125.57	7.09479	8.26059
Seg5	1877.1	2056.82	2082.4	9.5748	10.9373
Seg6	2198.18	2360.04	2295.34	7.36325	4.4197
Seg7	1663.71	1812.52	1881.39	8.945	13.0841
Seg8	2168.4	2334.9	2386.18	7.67867	10.0434
Seg9	2232.74	2431.88	2512.34	8.91936	12.5228
Seg10	2002.66	2289.04	2320.11	14.3	15.8514
Seg11	1721.11	1858.51	1975.97	7.9832	14.8079
Seg12	1808.98	1945.07	2040.71	7.52297	12.8103
Seg13	1703.4	1837.5	1918.41	7.8723	12.6219
Seg14	1791.13	1884.94	1942.11	5.23739	8.42905
Seg15	1710.66	1891.74	1998.42	10.5858	16.8221
Seg16	1685.13	1880.15	1954.76	11.573	16.0002
Seg17	1635.39	1855.72	1917.68	13.4729	17.2617
#32	Dixon	HUGE	MLAA	Dix/HUGE	Dix/MLAA
GLOBAL	1776.48	1873.48	1885.33	5.46018	6.12753
Seg1	1895.69	1965.04	1980.24	3.65792	4.45964
Seg2	2408.5	2442.33	2469.22	1.40437	2.52093
Seg3	2539.86	2601.46	2637.86	2.42529	3.85868
Seg4	2375.83	2565.5	2471.39	7.98317	4.02202
Seg5	1760.1	1950.64	1833.86	10.8257	4.19048
Seg6	1403.11	1525.42	1488.09	8.717	6.05628
Seg7	1810.98	1866.24	1889.36	3.05158	4.32785
Seg8	1996.21	2026.33	2062.32	1.50899	3.31189
Seg9	2062.99	2093.31	2136.79	1.46966	3.57738
Seg10	2390.23	2598.19	2503.96	8.7004	4.75832
Seg11	2234.78	2318.79	2302.15	3.7592	3.01465
Seg12	1589.36	1730.63	1657.06	8.88876	4.25979
Seg13	1801.91	1847.99	1930.88	2.55718	7.15732
Seg14	1749.02	1837.88	1893.42	5.08057	8.25636
Seg15	1929.15	2141.71	2126.2	11.0182	10.214
Seg16	1898.62	2146.5	2077.12	13.0561	9.40188
Seg17	1277.1	1368.09	1385.33	7.1243	8.47417
